# Supplementary material for: Effects of Persistent Introgression on Mitochondrial DNA Genetic Structure and Diversity in the Apis cerana cerana Population
Source: Insects. 2026 Jan 22;17(1):128. doi: 10.3390/insects17010128 (PMC12842509; doi:10.3390/insects17010128)
Supplement: Supplementary file 1 [file insects-17-00128-s001.zip]

Archive with 7 entries (5 files):
- insects-4072208-supplementary/
- insects-4072208-supplementary/Supplementary Materials/
- insects-4072208-supplementary/Supplementary Materials/Table S1 Information of sampling sites.xlsx
- insects-4072208-supplementary/Supplementary Materials/Table S2 Frequency of haplotypes.xlsx
- insects-4072208-supplementary/Supplementary Materials/Table S3 Fst values.xlsx
- insects-4072208-supplementary/Supplementary Materials/Table S4 Genetic diversity.xlsx
- insects-4072208-supplementary/Supplementary Materials/Table S5 The accession IDs of haplotypes in this study.xlsx
