# Supplementary material for: Effects of Persistent Introgression on Mitochondrial DNA Genetic Structure and Diversity in the Apis cerana cerana Population
Source: Insects. 2026 Jan 22;17(1):128. doi: 10.3390/insects17010128 (PMC12842509; doi:10.3390/insects17010128)
Supplement: Supplementary file 1 [file insects-17-00128-s001.zip › insects-4072208-supplementary/Supplementary Materials/Table S1 Information of sampling sites.xlsx]

## Sheet: Sheet1
Code	Collecting location	Sample size	Latitude	Longitude	Altitude
			(N)	(E)	(m)
CQWL	Wulong, Chongqing, China	31	29.43°	107.73°	1456
CQNC	Nanchuan, Chongqing, China	31	29.00°	107.09°	1204
GZZA	Zheng'an, Guizhou, China	31	28.70°	107.47°	593
GZFY	Fuyan, Guizhou, China	31	28.61°	107.26°	1268
GZCS	Chishui, Guizhou, China	31	28.37°	106.01°	842
SCGL	Gulin, Sichuan, China	31	28.22°	105.73°	1150
GZDF	Dafang, Guizhou, China	31	27.02°	105.67°	1385
Aba	/	31	/	/	/
HAN	/	31	/	/	/
TW	/	31	/	/	/
