# Supplementary material for: Effects of Persistent Introgression on Mitochondrial DNA Genetic Structure and Diversity in the Apis cerana cerana Population
Source: Insects. 2026 Jan 22;17(1):128. doi: 10.3390/insects17010128 (PMC12842509; doi:10.3390/insects17010128)
Supplement: Supplementary file 1 [file insects-17-00128-s001.zip › insects-4072208-supplementary/Supplementary Materials/Table S2 Frequency of haplotypes.xlsx]

## Sheet: Sheet1
	GZCS	GZDF	GZFY	GZZA	CQNC	CQWL	CQGL	Aba	HAN	TW
H1	1
H2	10	16	24	26	17	17	18
H3	6
H4	7
H5	1		2		1		3
H6	1				1		1	1
H7	2
H8	1
H9	2						4
H10		1
H11		2				2	1
H12		2
H13		3
H14		1
H15		6
H16			1			1	1
H17			4		2	2	1		26
H18				2	1
H19				2
H20				1	6
H21					3
H22						6
H23						2
H24						1
H25							1
H26							1
H27								1
H28								3
H29								1
H30								1
H31								18
H32								4
H33								2
H34									2
H35									1
H36									1
H37									1
H38										22
H39										8
H40										1
