# Supplementary material for: Effects of Persistent Introgression on Mitochondrial DNA Genetic Structure and Diversity in the Apis cerana cerana Population
Source: Insects. 2026 Jan 22;17(1):128. doi: 10.3390/insects17010128 (PMC12842509; doi:10.3390/insects17010128)
Supplement: Supplementary file 1 [file insects-17-00128-s001.zip › insects-4072208-supplementary/Supplementary Materials/Table S3 Fst values.xlsx]

## Sheet: Sheet1
	GZCS	GZDF	GZFY	GZZA	CQNC	CQWL	SCGL	Aba	HAN
GZDF	0.14743
GZFY	0.13981	0.10408
GZZA	0.16042	0.10244	0.01403
CQNC	0.15412	0.10748	0.04417	0.03262
CQWL	0.13216	0.09424	0.04351	0.08551	0.06992
GZGL	0.12998	0.09406	0.01943	0.04574	0.05406	0.02745
Aba	0.4275	0.39719	0.49124	0.50311	0.46252	0.39865	0.43396
HAN	0.46974	0.49344	0.62041	0.68064	0.59028	0.47989	0.56803	0.66147
TW	0.98402	0.98003	0.9915	0.99237	0.98875	0.98182	0.98705	0.98245	0.99294
