# Supplementary material for: Effects of Persistent Introgression on Mitochondrial DNA Genetic Structure and Diversity in the Apis cerana cerana Population
Source: Insects. 2026 Jan 22;17(1):128. doi: 10.3390/insects17010128 (PMC12842509; doi:10.3390/insects17010128)
Supplement: Supplementary file 1 [file insects-17-00128-s001.zip › insects-4072208-supplementary/Supplementary Materials/Table S4 Genetic diversity.xlsx]

## Sheet: Sheet1
Population	Number of haplotypes	Haplotype diversity	Nucleotide diversity	Average number of nucleotide differences
GZCS	9	0.822	0.00397	1.398
GZDF	7	0.243	0.00091	0.314
GZFY	4	0.391	0.00155	0.546
GZZA	4	0.297	0.00125	0.439
CQNC	7	0.6667	0.00252	0.886
CQWL	7	0.596	0.00384	1.346
SCGL	9	0.652	0.0031	1.092
Mean	6.71429	0.524	0.00245	0.860143
