# Supplementary material for: Effects of Persistent Introgression on Mitochondrial DNA Genetic Structure and Diversity in the Apis cerana cerana Population
Source: Insects. 2026 Jan 22;17(1):128. doi: 10.3390/insects17010128 (PMC12842509; doi:10.3390/insects17010128)
Supplement: Supplementary file 1 [file insects-17-00128-s001.zip › insects-4072208-supplementary/Supplementary Materials/Table S5 The accession IDs of haplotypes in this study.xlsx]

## Sheet: Sheet1
Haplotype	Acession ID
H1	HM461260.1
H2	MF663537.1
H3	KM016162.1
H4	KM016163.1
H5	KF983435.1
H6	HM461262.1
H7	JN157787.1
H8	HM461260.1
H9	JN157798.1
H10	KM016138.1
H11	JN157781.1
H12	KM016156.1
H13	JQ323015.1
H14	JN157780.1
H15	KF983450.1
H16	JN157785.1
H17	HM461261.1
H18	HQ186274.1
H19	JQ323012.1
H20	KF983434.1
H21	JN157778.1
H22	KF983438.1
H23	HQ186277.1
H24	KF983440.1
H25	KM651752.1
H26	KM016167.1
H27	KM651712.1
H28	KM651759.1
H29	KM651745.1
H30	KM651726.1
H31	KM651737.1
H32	JN157784.1
H33	KM651736.1
H34	HM461261.1
H35	JQ323022.1
H36	JQ323028.1
H37	JQ323029.1
H38	KM651765.1
H39	KM651764.1
H40	KM651766.1
